# Supplementary material for: DCIS and LCIS: Are the Risk Factors for Developing In Situ Breast Cancer Different?
Source: Cancers (Basel). 2023 Sep 2;15(17):4397. doi: 10.3390/cancers15174397 (PMC10486708; doi:10.3390/cancers15174397)
Supplement: Supplementary file 1 [file cancers-15-04397-s001.zip]

Archive with 1 entries (1 files):
- cancers-2505797-supplementary.pdf
